# Supplementary material for: Multi-reporter selection for the design of active and more specific zinc-finger nucleases for genome editing
Source: Nat Commun. 2016 Jan 7;7:10194. doi: 10.1038/ncomms10194 (PMC4729830; doi:10.1038/ncomms10194)
Supplement: Supplementary Data 1 — PCR primers to amplify potential genomic nuclease targets [file ncomms10194-s2.xlsx]

## Sheet: Sheet1
chromosome	start	end	ZFN pairs	amplicon ID	forward primer	reverse primer
chr1	1247286	1247336	46693-46697_46700-46705_8266-20505_1	IZUXMOHL_08	ACACGACGCTCTTCCGATCTNNNNGGAGGCCCTTCTTCAGCAGA	GACGTGTGCTCTTCCGATCTCGGTCAACACAGGTATCAACAT
chr1	24397449	24397499	46693-46696_46693-46697_46700-46705_8266-20505_2	EPCLHWGJ_07	ACACGACGCTCTTCCGATCTNNNNCATGTAGTGTCCCTGCCAACC	GACGTGTGCTCTTCCGATCTCTCGCGGGATGGTGATTCC
chr11	46466212	46466262	46693-46696_46693-46697_46700-46705_8266-20505_4	DTWCUOEH_02	ACACGACGCTCTTCCGATCTNNNNACTTGTTAGAGTTTACCAGCCT	GACGTGTGCTCTTCCGATCTAAATGCCGCTCTCTAAAAGA
chr11	66963772	66963822	46693-46696_46700-46705_8266-20505_5	ANLYKZEO_04	ACACGACGCTCTTCCGATCTNNNNAGTTCTTCATGTCAGCCAGATG	GACGTGTGCTCTTCCGATCTGAGGTTAAAGCAGGAAGATCGC
chr14	73024087	73024137	46693-46696_46700-46705_8266-20505_6	USPHQKYR_08	ACACGACGCTCTTCCGATCTNNNNGGAAGAAGATGCCACGGAATTC	GACGTGTGCTCTTCCGATCTGGCCTGCCTGACTTCATCG
chr14	107044686	107044736	46693-46696_8266-20505_7	NTFEURLV_03	ACACGACGCTCTTCCGATCTNNNNGTTGTGTCAGGGAAAGCAAAAC	GACGTGTGCTCTTCCGATCTATCTCTCCAGTGTCTCTAGAACAC
chr17	61360833	61360883	46693-46697_46698-46705_8	JMSYAZFX_06	ACACGACGCTCTTCCGATCTNNNNTTCTAGATTCTTTGCATTTCCGTGT	GACGTGTGCTCTTCCGATCTCCCCTCAAATTGATCTGTCTGT
chr19	55627040	55627090	46693-46697_46698-46705_9	TWMBHGYZ_01	ACACGACGCTCTTCCGATCTNNNNGTTCTGGCAAGGAGAGAGATG	GACGTGTGCTCTTCCGATCTGGTGACAGAAAAGCCCCA
chr2	37418398	37418448	46693-46696_46693-46697_46698-46705_10	CQWMRNEU_10	ACACGACGCTCTTCCGATCTNNNNTACCTGCTATGAGAAACAAGGC	GACGTGTGCTCTTCCGATCTTGCATCACTAGAACCCAGGAAA
chr3	46414537	46414587	46693-46696_46693-46697_46698-46705_46700-46705_8266-20505_13	SMXDWFLT_09	ACACGACGCTCTTCCGATCTNNNNCGCTCTACTCACTGGTGTTCAT	GACGTGTGCTCTTCCGATCTAAAACAGGTCAGAGATGGCC	CCR5
chr4	55104680	55104730	46698-46705_46700-46705_14	ZAQBVRNK_10	ACACGACGCTCTTCCGATCTNNNNCCCATTAGGCTCACTCCATTGTA	GACGTGTGCTCTTCCGATCTCCTATACCAACTCCTTTCTCTCCT
chr2	106258332	106258382	46693-46696_16	GLCTHMYR_02	ACACGACGCTCTTCCGATCTNNNNAGATGGAATGTGCAAGGAGGAA	GACGTGTGCTCTTCCGATCTTTTCCAATACTGAGACCCCACC
chr3	3129907	3129957	46693-46696_17	OQDLASFN_01	ACACGACGCTCTTCCGATCTNNNNAAAATAAGCGCTCGTTATGGAT	GACGTGTGCTCTTCCGATCTTCACCTGTAAAATATAAGTGCTGCA
chr9	139310722	139310772	46693-46696_18	TQRUFEDX_06	ACACGACGCTCTTCCGATCTNNNNCTGTGTTCCTCATCTCTGCCTG	GACGTGTGCTCTTCCGATCTACTTCATGAATCATCTCGGTGAG
chr11	33210078	33210128	46693-46696_19	KABINDPE_09	ACACGACGCTCTTCCGATCTNNNNAAACGATAAAATCCCAGGCTGC	GACGTGTGCTCTTCCGATCTAGAAACGGGAAACTCTGATGCT
chr18	39489498	39489548	46693-46696_20	LSCGDXIJ_01	ACACGACGCTCTTCCGATCTNNNNGAATCGATGAGAACCAAGAGCTT	GACGTGTGCTCTTCCGATCTTGGTACACGTTTTGCTTCCTTT
chr2	11466632	11466682	46693-46696_22	KIPCJADE_08	ACACGACGCTCTTCCGATCTNNNNAAGTGAACAGAACATGAGACAACA	GACGTGTGCTCTTCCGATCTAACAACCAAAATACCCCTAGACA
chr4	70465885	70465935	46693-46696_24	NFVCSODU_06	ACACGACGCTCTTCCGATCTNNNNCAGAGTGTGAGTGGGGAGAAAC	GACGTGTGCTCTTCCGATCTTCACTAAAGCAGCTCCAGTACT
chr4	19016220	19016270	46693-46696_25	WBVJFRLA_02	ACACGACGCTCTTCCGATCTNNNNACAGCTTTGTATTGAGTGAAGA	GACGTGTGCTCTTCCGATCTACAAGTCACACAGTAGGCAGA
chr6	62730317	62730367	46693-46696_26	HAEDLKRM_06	ACACGACGCTCTTCCGATCTNNNNACTAAATGTTCTATGTGCACTTGAG	GACGTGTGCTCTTCCGATCTAGGATAGAGAAGAGTTGAACAAT
chr1	33031398	33031448	46693-46696_27	JDVOFRAH_03	ACACGACGCTCTTCCGATCTNNNNTCAACAAATACTGACTGAGCAT	GACGTGTGCTCTTCCGATCTGGTGCCCGGCCAGAATTATTC
chr4	140537390	140537440	46693-46697_29	UIMJRSAD_07	ACACGACGCTCTTCCGATCTNNNNGAAGAGTGCCTGGGACGT	GACGTGTGCTCTTCCGATCTTTGGGTTAAATGAGACGTTGCAT
chr17	2222550	2222600	46693-46697_30	YDFVTRUS_08	ACACGACGCTCTTCCGATCTNNNNCAGCTAAAACCAAACTCCTGATCT	GACGTGTGCTCTTCCGATCTCCCACAACATAGAAAGAGTCCATC
chr1	14704332	14704382	46693-46697_32	TKAPCJQO_05	ACACGACGCTCTTCCGATCTNNNNTCTGCCAGCTCATTCTTTGTG	GACGTGTGCTCTTCCGATCTAAGCCAGTGGTTGTCAGCTG
chr2	108698275	108698325	46693-46697_33	AJECFLWO_07	ACACGACGCTCTTCCGATCTNNNNTCATCCAACAAAGGTCTAACG	GACGTGTGCTCTTCCGATCTGAGAGCGACAATTCCAGA
chr5	104163058	104163108	46693-46697_36	UMGPVTHQ_09	ACACGACGCTCTTCCGATCTNNNNCTTTCTTTAATCTCTCTATTGCATC	GACGTGTGCTCTTCCGATCTAAGTGAGTTCAGGTTGGTA
chr3	23606913	23606963	46693-46697_37	LFBVWIHY_10	ACACGACGCTCTTCCGATCTNNNNTACACTCTCATGAACAGTGAG	GACGTGTGCTCTTCCGATCTCTCACCTTAATTCTCCCAGTC
chr8	125906739	125906789	46693-46697_38	UZSTGEOY_04	ACACGACGCTCTTCCGATCTNNNNAAGTGGATCCTCAGCCTCC	GACGTGTGCTCTTCCGATCTGTGCCTCTGTTATGCTCTCCAG
chr1	117547637	117547687	46698-46705_41	AUFPVWOX_03	ACACGACGCTCTTCCGATCTNNNNGTTCCTCATAGCACCTTCTAACTG	GACGTGTGCTCTTCCGATCTGATGGGGCATTTAGGAAGCAAT
chr16	3961358	3961408	46698-46705_42	YHXEWFMG_03	ACACGACGCTCTTCCGATCTNNNNCGCCAATGTCAGAGAGCA	GACGTGTGCTCTTCCGATCTCAGACTCAATATAGAAGATCACC
chr1	164282106	164282156	46698-46705_43	XMZELVUB_03	ACACGACGCTCTTCCGATCTNNNNCTCTGGTTTGTGTGACAGGAAA	GACGTGTGCTCTTCCGATCTTTGCTGAGGACCAAGTGATTTT
chr3	166220772	166220822	46698-46705_44	QIAYFUNM_02	ACACGACGCTCTTCCGATCTNNNNGCAAAACCAGGTATCCAAACGT	GACGTGTGCTCTTCCGATCTAAAACACATGCACTCTCCCTG
chr3	45874311	45874361	46698-46705_45	QTUKXBJW_03	ACACGACGCTCTTCCGATCTNNNNTGTTACCGCAGATCACAAACTTT	GACGTGTGCTCTTCCGATCTCCAGAAGAGGGCATACTTAACC
chr6	50841912	50841962	46698-46705_46	JHAPXKVD_08	ACACGACGCTCTTCCGATCTNNNNTTCCATGAATGAAAGCTGTGATGT	GACGTGTGCTCTTCCGATCTTGGCAGAGATAGACAGACCTTC
chr18	24550200	24550250	46698-46705_47	EDQKCYXP_04	ACACGACGCTCTTCCGATCTNNNNCACTTTCAACCCAGACTCACC	GACGTGTGCTCTTCCGATCTAGAAGAGTTGAGAGTTGAGCAG
chr21	17633031	17633081	46698-46705_49	LVBQFUJX_07	ACACGACGCTCTTCCGATCTNNNNTTCTTTGTTAGGATTTTGTGTGT	GACGTGTGCTCTTCCGATCTATTAGTGTTCTTCCTTGCTTTTCC
chr8	12643885	12643935	46700-46705_51	QVLEAKRM_10	ACACGACGCTCTTCCGATCTNNNNGCATGCCCCTGTAGCCCA	GACGTGTGCTCTTCCGATCTGAGGTGCAAATAGTTCTCTTCCC
chr13	106109608	106109658	46700-46705_52	VRTWENJL_07	ACACGACGCTCTTCCGATCTNNNNCGCCTGCAACCTCACCTGG	GACGTGTGCTCTTCCGATCTAAGACTACAATTGGAGACCGGG
chr1	156083740	156083790	46700-46705_53	UAXFHDEO_01	ACACGACGCTCTTCCGATCTNNNNAAAGGAAGGGGACAGGAGATGG	GACGTGTGCTCTTCCGATCTTTCAAAGCCAAGCATTCGTTTT
chr5	31657093	31657143	46700-46705_54	JVLWUQBZ_04	ACACGACGCTCTTCCGATCTNNNNGGTAACCCGATACACTGGAGAAG	GACGTGTGCTCTTCCGATCTCCAGCTTTATGACATTTCCTG
chr2	235655857	235655907	46700-46705_55	YCWRMBVH_01	ACACGACGCTCTTCCGATCTNNNNCTATGAAACAGGATGACACCA	GACGTGTGCTCTTCCGATCTTCTGCTGAGAACTTTGCACAATA
chr4	128156314	128156364	46700-46705_56	BOAQXFMV_04	ACACGACGCTCTTCCGATCTNNNNAGAGGTGAAATGAGTCAAGAGGA	GACGTGTGCTCTTCCGATCTTAAATCTCTCCCCTTCCCTCAC
chr18	37289089	37289139	46700-46705_57	WHKMETSZ_07	ACACGACGCTCTTCCGATCTNNNNGTTTGGCTCCGGGTCGCC	GACGTGTGCTCTTCCGATCTAGAGAGAAGAAGGCAAAAGGGG
chr10	125317837	125317887	46700-46705_58	VKGWOXYL_06	ACACGACGCTCTTCCGATCTNNNNTACAGATTCTTATGCAGCCCCA	GACGTGTGCTCTTCCGATCTCATCTCTGAACCTCGGCTTCCT
chr16	87499201	87499251	8266-20505_60	UHBVGZFP_03	ACACGACGCTCTTCCGATCTNNNNGCACCTGGACTTGGGCAG	GACGTGTGCTCTTCCGATCTCGTTTCAGCCAGATCCGGAG
chr12	22784015	22784065	8266-20505_62	YDQABJLG_07	ACACGACGCTCTTCCGATCTNNNNTGGTTACCATACATTAATAGGATGC	GACGTGTGCTCTTCCGATCTTACTTGCAAGGCTCTGTCTGAT
chr5	141607216	141607266	8266-20505_64	GCUZNVQK_04	ACACGACGCTCTTCCGATCTNNNNTCACCTATAAAGCATTCCATCCAA	GACGTGTGCTCTTCCGATCTACTCTACATTCTCCATTGGTCTGA
chr22	29552864	29552914	8266-20505_65	JCRZBLHN_03	ACACGACGCTCTTCCGATCTNNNNACGGTGCCTTATTTCCTTTGAC	GACGTGTGCTCTTCCGATCTACCCAGGATTAAGTGATGGCAG
chr3	49159901	49159951	8266-20505_66	DXUECOKW_10	ACACGACGCTCTTCCGATCTNNNNAGTTTTGGGGTATGGACTCAGG	GACGTGTGCTCTTCCGATCTGTCCCAGGTCCATGTTCTTGAG
chr2	7792503	7792553	8266-20505_67	TXJRNAHS_04	ACACGACGCTCTTCCGATCTNNNNAAGATGCAAATCTCTCCTTTTATCT	GACGTGTGCTCTTCCGATCTTGGATCAAGTAGACAACCCACA
chr10	42534662	42534712	8266-20505_68	HOCBWKRE_09	ACACGACGCTCTTCCGATCTNNNNTTTCTGCGAATGATTCTGTGTA	GACGTGTGCTCTTCCGATCTACCTTCCTTTATTCAGAGCA
chr5	145526089	145526139	8266-20505_69	NSTDMBIR_01	ACACGACGCTCTTCCGATCTNNNNGTTAGAACCCCATATACTGCCC	GACGTGTGCTCTTCCGATCTACTATGATACTTGTAACTTTGTCTC
chr7	80399172	80399222	8266-20505_70	DXSNCAJL_08	ACACGACGCTCTTCCGATCTNNNNAGGCGGAAGTTGCAATAA	GACGTGTGCTCTTCCGATCTGGAAAAGAGAAATGACTAAAAGTGG
chr1	199403438	199403488	8266-20505_71	PSETXBFR_07	ACACGACGCTCTTCCGATCTNNNNAATTCCTTCCTTCCTCTATCAAAA	GACGTGTGCTCTTCCGATCTCTGGTGTACACAGAATGAAAGCT
